# Supplementary material for: Population structure of Desmophyllum pertusum found along the United States eastern continental margin
Source: BMC Res Notes. 2024 Oct 29;17:326. doi: 10.1186/s13104-024-06977-4 (PMC11520793; doi:10.1186/s13104-024-06977-4)
Supplement: Supplementary file 1 — Supplementary Material 1 [file 13104_2024_6977_MOESM1_ESM.xlsx]

## Sheet: Sheet1
Additional File 1 - metadata assoicated with samples used in analysis. Data inculudes Sample ID, Alternative Sample Name, Cruise ID, Taxa, Site Name (corresponds to Figure 1.), Station/Dive #, Collection Date, Latitude, Longitude, Depth (m). Any use of trade, product, or firm names is for descriptive purposes only and does not imply endorsement by the U.S. Government.
Sample ID	Alternative Sample Name	Cruise ID	Taxa	Site Name	Station/Dive #	Collection Date	Latitude	Longitude	Depth (m)
CM-00009	AT41-AL4962-Q1-1	AT-41	Lophelia pertusa	Richardson Reef	A4962	2018-08-23	32.012	-77.3951	744
CM-00022	AT41-AL4962-B6-2	AT-41	Lophelia pertusa	Richardson Reef	A4962	2018-08-23	32.0094	-77.3957	696
CM-00029	AT41-AL4962-B5-1	AT-41	Lophelia pertusa	Richardson Reef	A4962	2018-08-23	32.0103	-77.3948	704
CM-00032	AT41-AL4962-B3-1	AT-41	Lophelia pertusa	Richardson Reef	A4962	2018-08-23	32.0121	-77.3951	777
CM-00033	AT41-AL4962-B2-1	AT-41	Lophelia pertusa	Richardson Reef	A4962	2018-08-23	32.0134	-77.3959	725
CM-00035	AT41-AL4962-B1-1	AT-41	Lophelia pertusa	Richardson Reef	A4962	2018-08-23	32.0103	-77.3948	711
CM-00045	AT41-AL4963-Q1-1	AT-41	Lophelia pertusa	Richardson Reef	A4963	2018-08-24	31.985	-77.415	843
CM-00046	AT41-AL4963-STBDBB-01	AT-41	Lophelia pertusa	Richardson Reef	A4963	2018-08-24	31.9843	-77.4108	684
CM-00058	AT41-AL4963-Q4-1	AT-41	Lophelia pertusa	Richardson Reef	A4963	2018-08-24	31.9843	-77.4108	688
CM-00059	AT41-AL4963-Q7-1	AT-41	Lophelia pertusa	Richardson Reef	A4963	2018-08-24	31.9844	-77.4111	688
CM-00060	AT41-AL4963-Q8-1	AT-41	Lophelia pertusa	Richardson Reef	A4963	2018-08-24	31.9846	-77.4111	688
CM-00061	AT41-AL4963-Q9-1	AT-41	Lophelia pertusa	Richardson Reef	A4963	2018-08-24	31.9844	-77.4107	689
CM-00063	AT41-AL4963-Q10-1	AT-41	Lophelia pertusa	Richardson Reef	A4963	2018-08-24	31.9845	-77.4112	689
CM-00124	AT41-AL4965-M1-10	AT-41	Lophelia pertusa	Stetson Banks	A4965	2018-08-26	32.0179	-78.3238	429
CM-00125	AT41-AL4966-M1-9	AT-41	Lophelia pertusa	Stetson Banks	A4966	2018-08-27	32.0699	-78.3724	402
CM-00171	AT41-A4968-Q1-1	AT-41	Lophelia pertusa	Cape Fear Coral Mound	A4968	2018-08-29	33.5755	-76.4679	459
CM-00172	AT41-A4968-Q2-1	AT-41	Lophelia pertusa	Cape Fear Coral Mound	A4968	2018-08-29	33.5755	-76.4679	460
CM-00179	AT41-A4968-B6-1	AT-41	Lophelia pertusa	Cape Fear Coral Mound	A4968	2018-08-29	33.5726	-76.465	381
CM-00185	AT41-A4968-B3-1	AT-41	Lophelia pertusa	Cape Fear Coral Mound	A4968	2018-08-29	33.5728	-76.4654	374
CM-00265	RB1903_J2-1128_B3_001	RB-1903	Lophelia pertusa	Richardson Reef	J2-1128	2019-04-11	31.8849	-77.3704	757
CM-00266	RB1903_J2-1128_B6_001	RB-1903	Lophelia pertusa	Richardson Reef	J2-1128	2019-04-11	31.8833	-77.3723	756
CM-00274	RB1903_J2-1128_B4_002	RB-1903	Lophelia pertusa	Richardson Reef	J2-1128	2019-04-11	31.8865	-77.3684	764
CM-00279	RB1903_J2-1129_B3_05	RB-1903	Lophelia pertusa	Richardson Reef	J2-1129	2019-04-14	31.9842	-77.4112	698
CM-00286	RB1903_J2-1129_B2_01	RB-1903	Lophelia pertusa	Richardson Reef	J2-1129	2019-04-14	31.9841	-77.4111	696
CM-00287	RB1903_J2-1129_Q4_01	RB-1903	Lophelia pertusa	Richardson Reef	J2-1129	2019-04-14	31.9849	-77.4108	690
CM-00289	RB1903_J2-1129_B1_02	RB-1903	Lophelia pertusa	Richardson Reef	J2-1129	2019-04-14	31.9841	-77.4111	693
CM-00299	RB1903_J2_1130_Q7_03	RB-1903	Lophelia pertusa	Savannah Banks	J2-1130	2019-04-17	31.7545	-79.1942	510
CM-00307	RB1903_J2_1130_B1_02	RB-1903	Lophelia pertusa	Savannah Banks	J2-1130	2019-04-17	31.7539	-79.1947	523
CM-00317	RB1903_J2_1130_B6_03	RB-1903	Lophelia pertusa	Savannah Banks	J2-1130	2019-04-17	31.7596	-79.191	516
CM-00450	RB1903_J2_1133_Q3_01	RB-1903	Lophelia pertusa	Pea Island	J2-1133	2019-04-23	35.6736	-74.7978	296
CM-00517	RB1903_J2_1138_Q5_01	RB-1903	Lophelia pertusa	Richardson Reef	J2-1138	2019-04-29	31.8949	-77.6987	664
CM-00530	RB1903_J2_1138_B4_01	RB-1903	Lophelia pertusa	Richardson Reef	J2-1138	2019-04-29	31.8946	-77.6993	677
MAC-13-CM-472	N/A	MAC-13	Lophelia pertusa	Norfolk Canyon	J2-686	2013-05-13	37.0586	-74.6057	479
MAC-13-CM-498	N/A	MAC-13	Lophelia pertusa	Norfolk Canyon	J2-678	2013-05-14	37.0605	-74.5787	386
MAC-13-CM-507	N/A	MAC-13	Lophelia pertusa	Norfolk Canyon	J2-678	2013-05-14	37.0605	-74.5786	402
MAC-13-CM-579	N/A	MAC-13	Lophelia pertusa	Norfolk Canyon	J2-691	2013-05-18	37.0318	-74.6353	421
MAC-13-CM-583	N/A	MAC-13	Lophelia pertusa	Norfolk Canyon	J2-691	2013-05-18	37.0318	-74.6353	421
R2006-05	N/A	HB-1703	Lophelia pertusa	New England Intercanyons: Munsen-Nygren Intercanyon	R2006	2017-06-10	N40° 37.3536′	W66° 50.4217′	802
R2007-10	N/A	HB-1703	Lophelia pertusa	New England Intercanyons: Munsen-Nygren Intercanyon	R2007	2017-06-11	N40° 37.0927′	W66° 49.9264′	932
R2007-13	N/A	HB-1703	Lophelia pertusa	New England Intercanyons: Munsen-Nygren Intercanyon	R2007	2017-06-11	N40° 37.1617′	W66° 49.96′	883
R2007-24	N/A	HB-1703	Lophelia pertusa	New England Intercanyons: Munsen-Nygren Intercanyon	R2007	2017-06-11	N40° 37.3601′	W66° 50.4265′	804
R2008-09	N/A	HB-1703	Lophelia pertusa	New England Intercanyons: Nygren-Heezen Intercanyon	R2008	2017-06-12	N40° 52.0566′	W66° 32.8305′	757
R2008-10	N/A	HB-1703	Lophelia pertusa	New England Intercanyons: Nygren-Heezen Intercanyon	R2008	2017-06-12	N40° 52.0533′	W66° 32.829′	759
R2008-12	N/A	HB-1703	Lophelia pertusa	New England Intercanyons: Nygren-Heezen Intercanyon	R2008	2017-06-12	N40° 52.0536′	W66° 32.8289′	758
RB-09-GM-008	N/A	RB-09-GM	Lophelia pertusa	Gulf of Mexico - WFS	J2-453	2009-08-21	26 10.769646	84 42.304960	439
RB-09-GM-012	N/A	RB-09-GM	Lophelia pertusa	Gulf of Mexico - WFS	J2-453	2009-08-21	26 10.728638	84 42.304509	440
RB-09-GM-057	N/A	RB-09-GM	Lophelia pertusa	Gulf of Mexico - MC751	J2-464	2009-09-01	28 11.678082	89 47.940162	437
RB-09-GM-104	N/A	RB-09-GM	Lophelia pertusa	Gulf of Mexico - VK826	J2-466	2009-09-04	29 9.859782	88 0.699840	457
RB-09-GM-105	N/A	RB-09-GM	Lophelia pertusa	Gulf of Mexico - VK826	J2-466	2009-09-04	29 9.858396	88 0.699840	456
RB-09-GM-107	N/A	RB-09-GM	Lophelia pertusa	Gulf of Mexico - VK826	J2-466	2009-09-04	29 9.859508	88 0.690576	456
RB-09-GM-110	N/A	RB-09-GM	Lophelia pertusa	Gulf of Mexico - VK826	J2-466	2009-09-04	29 9.395910	88 0.983280	486
RB-09-GM-113	N/A	RB-09-GM	Lophelia pertusa	Gulf of Mexico - VK826	J2-466	2009-09-04	29 9.892974	88 0.702192	462
RB-10-AT-407	N/A	RB-10-AT	Lophelia pertusa	Gulf of Mexico - WFS	J2-542	2010-11-10	26°12.293	84°43.733	522
SJ-09-AT-005	N/A	SJ-09-AT	Lophelia pertusa	Canaveral	3700	2009-08-06	exact Lat, Long and Depth are unknown for these samples
SJ-09-AT-025	N/A	SJ-09-AT	Lophelia pertusa	Canaveral	3701	2009-08-07
SJ-09-AT-074	N/A	SJ-09-AT	Lophelia pertusa	Canaveral	3705	2009-08-09
SJ-09-AT-546	N/A	SJ-09-AT	Lophelia pertusa	Canaveral	3721	2009-08-17
